# Supplementary material for: Identification of the miRNA targetome in hippocampal neurons using RIP-seq
Source: Sci Rep. 2015 Jul 28;5:12609. doi: 10.1038/srep12609 (PMC4517465; doi:10.1038/srep12609)
Supplement: Supplementary Information [file srep12609-s2.xls]

## Sheet: Content
Content
Table S1	All mapped genes sorted according to their enrichment in AGO2 binding
Table S2	300 genes with most reduced AGO2 binding after miR124sp injection
Table S3	300 genes with most reduced AGO2 binding after miR125sp injection

## Sheet: Table S1
All mapped genes sorted according to their enrichment in AGO2 binding
utr.Name	292/wt
Fam78a	91.0454
Frat2	52.0634
Ddit4	49.2799
Sec24d	44.198
Zswim5	42.3735
Dhx8	41.008
Scrt2	38.2133
Zbtb34	38.073
Slc44a5	37.5359
Sema7a	37.0351
Itgb1	36.4297
Kcnj2	35.289
Kdm6b	35.2467
Gnai3	34.5826
Taf13	34.4605
Slc25a1	34.157
Irs1	33.936
Insm1	33.1553
Them6	33.0167
Tmem28	32.2103
Fkbp1b	31.902
Btg2	31.435
Lsm11	31.3214
Ssh1	31.0335
Suox	29.4543
Sigmar1	28.8776
Sowaha	27.8532
Hist2h3c1	27.5678
Myh9	27.2516
Hic2	26.5922
Foxo3	26.324
2610524H06Rik	26.0993
Zbtb10	26.0217
Eaf1	25.7092
Tet3	25.6963
Pcdh8	25.3684
Bdh1	25.354
Pcdh1	25.2345
Mex3b	25.1888
Osbpl5	25.1272
Nfatc3	24.8313
Ttll11	24.7383
Slc39a11	24.6345
Mycn	24.62
Sarm1	24.3587
Rsu1	24.3235
Lhfpl2	24.2508
Dll1	24.2104
Ppp1r14c	24.123
Igf2r	24.006
NA	23.6216
2610019F03Rik	23.4084
Scn4b	23.0397
Polr2d	22.9723
Sdccag8	22.7835
Ammecr1	22.7515
Vps37b	22.529
Ankrd52	22.1531
Jarid2	22.1005
NA	22.0706
41702	22.0403
Ccne1	21.9673
Mesdc1	21.8196
Ptdss1	21.5618
Tmem179b	21.4304
Rgs4	21.3451
Pip4k2c	21.3289
Mospd3	20.9966
Mnt	20.9547
Bbc3	20.9109
Ryk	20.8808
Gm10116	20.8744
Dok4	20.8643
Akt3	20.8191
Sipa1l2	20.3377
Ccnd2	20.3226
Nrep	20.3014
Wnt9a	20.2529
Iscu	20.2418
Cacfd1	20.1797
Slc35f3	20.099
Sdad1	19.9411
Arl6ip6	19.9336
Stc1	19.8907
Efna3	19.827
D19Bwg1357e	19.6419
Crhbp	19.5911
Diras1	19.5108
Tsc22d3	19.3707
Mdn1	19.3682
Dusp22	19.2064
Zswim4	19.1677
Limd2	18.9452
Adamts8	18.9308
Purg	18.8754
Hic1	18.8306
Rnf165	18.705
Siah2	18.6373
2510039O18Rik	18.552
Ccdc86	18.534
Nrp2	18.222
Rnf216	18.1171
Sec11a	18.0874
Pianp	17.965
Fnip1	17.9133
Sema4f	17.9007
Ddn	17.8014
Cebpa	17.7921
Urb2	17.7539
Pou2f2	17.745
Mknk2	17.5157
Tmeff1	17.4936
Cbx2	17.3922
Ubfd1	17.3563
Ppp1r3d	17.342
Pqlc2	17.2279
Rad54l2	17.1416
Fos	17.0675
Btbd9	17.0184
Zc3hav1l	16.7224
Iglon5	16.5734
Fam189b	16.5731
Cmtm6	16.5161
Sdf2l1	16.4932
Arf2	16.4129
Hdac4	16.2458
Sox11	16.1744
Rttn	15.9708
Mbp	15.89
Rhbdl3	15.8146
Nav3	15.8043
Nckap5l	15.7624
Ugcg	15.7248
Sbk1	15.6464
Ccdc71l	15.6401
Kcnk3	15.6308
Rbm24	15.594
Asic2	15.556
Ftl1	15.5473
Zdhhc7	15.5103
Zbtb16	15.4966
Lingo3	15.4183
Lingo1	15.3958
Rassf1	15.3448
Bloc1s4	15.3047
Efna2	15.2984
Dcaf12	15.2424
Ikzf4	15.1592
Bcl11a	15.1588
Smim17	15.1541
Peg3	15.1363
Epha3	15.0827
Entpd7	14.9943
Rragd	14.9531
Bend3	14.9105
Setd1b	14.8608
Imp4	14.8082
Hif1an	14.6885
Rassf3	14.536
Tjp1	14.5349
Hmbox1	14.4702
Bcl6	14.4609
Lipt2	14.4388
Rgs2	14.397
Spata2	14.3939
R3hdm4	14.3532
NA	14.3151
Zcchc3	14.2952
Adipor2	14.2833
Kti12	14.2612
Papolg	14.2456
2410016O06Rik	14.2242
Fam174a	14.1579
G3bp1	14.0978
Zdhhc13	14.0973
Atp1b1	14.0834
Sh3gl1	14.0642
Cln6	14.0093
Tmem189	13.9655
Zik1	13.9206
Map2k3	13.9123
Mfsd1	13.8543
Hmbox1	13.8509
Lix1l	13.8416
Mcl1	13.8026
B3gnt1	13.7962
Nup50	13.7942
Eif1ad	13.7921
Dlk1	13.7792
B930041F14Rik	13.7491
Usf2	13.7242
Mgat4b	13.6628
Klf2	13.633
Myo16	13.5724
Smarcd2	13.5186
Ybey	13.4155
Samd4b	13.387
Sf3a1	13.3784
Dhcr24	13.3765
Prrc1	13.3401
NA	13.3345
Dusp23	13.3283
Socs2	13.2855
Tbc1d22a	13.2764
Snta1	13.2239
Cdca4	13.1981
Nfix	13.1806
NA	13.176
Sstr3	13.1196
Wtip	13.0829
Hdac4	13.0791
Pcnxl4	13.0671
Crtc3	13.0591
Nudt16l1	13.0554
Prdm2	13.048
Vps36	13.0403
Zfp568	13.0193
Fam107b	12.9741
Lonrf1	12.9738
Pias4	12.9661
Mdga1	12.95
Lemd3	12.9474
C1qtnf6	12.9358
Map3k11	12.8751
Zfand3	12.8028
Mib1	12.8018
Gm5113	12.7961
Atf1	12.7936
Heatr2	12.7634
Apbb3	12.7631
Snx9	12.7212
Nap1l3	12.7086
Slco2a1	12.7078
Fam83h	12.7046
Seh1l	12.6796
Szrd1	12.6737
Dynlt1a	12.6677
Capn10	12.6477
Ptpn9	12.6408
Akip1	12.6383
A730017C20Rik	12.6339
Maml1	12.6051
Ptgs2	12.5928
Kdm5b	12.585
Ube2e3	12.5749
Zfyve21	12.555
Rap1b	12.538
Slc30a3	12.4914
NA	12.4514
Ahr	12.4309
NA	12.4108
Naa15	12.396
2900026A02Rik	12.3758
Msl1	12.3248
Nat8l	12.3178
Zfp462	12.3051
Fam3c	12.2454
Lurap1l	12.241
Igdcc3	12.2266
Sntb2	12.1898
Ski	12.1855
Zcchc14	12.1639
Brwd1	12.1277
Usp42	12.0495
Fam220a	11.9518
Cdh2	11.9475
Dcp2	11.9384
NA	11.9288
Trim67	11.9048
Neurl1b	11.8634
Adrb1	11.8624
Mfhas1	11.8254
Irf2bpl	11.8132
Usp25	11.7833
NA	11.7816
Kcnc4	11.7769
Dact1	11.7722
Ndst2	11.7718
Rdh10	11.7372
Gosr2	11.7268
Slitrk3	11.7117
Slc2a3	11.7093
Crtap	11.7072
Lrp10	11.6939
Lmna	11.658
N4bp1	11.656
Rad17	11.651
Epdr1	11.5771
Rfx1	11.5585
D230025D16Rik	11.5402
Nagpa	11.5305
Mycl1	11.4984
Usp31	11.488
Wwc1	11.4842
Gm15440	11.4513
Vopp1	11.4255
Tmem8b	11.3926
Tmem101	11.3846
Ube2g1	11.3749
Zfp516	11.3544
Irf2bp2	11.3507
Plekhm3	11.3479
Ing4	11.3364
Tbc1d16	11.3265
Letmd1	11.2869
Zfp280b	11.2862
Zfp444	11.2752
Gm16515	11.2625
Unc5a	11.2448
Lrp6	11.2299
Trhde	11.2136
Got1	11.2017
Inhbb	11.1963
Josd1	11.1864
Epha7	11.1512
Ier2	11.1465
Mn1	11.1211
Pdhx	11.1076
Parvb	11.0968
Zfp174	11.0891
Slc16a10	11.0786
Jph3	11.0608
Cntn3	11.048
Fam65b	11.0388
Bloc1s6	11.0282
Cpox	11.0235
Ulk1	11.0004
Fbxl18	10.9865
Ctnnb1	10.969
NA	10.9689
Serpini1	10.9673
Slc25a20	10.9636
Rmnd5a	10.939
Bsn	10.9346
Tmem109	10.9059
B4galt5	10.9
Smarcc1	10.8945
Qser1	10.893
Bhlhe22	10.891
L2hgdh	10.8903
Snca	10.8866
Cacna1i	10.8863
Tcte1	10.8685
Zfp651	10.867
Ralbp1	10.8591
Syt2	10.8511
Narf	10.8329
Golm1	10.8264
Strn	10.7742
Mrpl44	10.7735
Glce	10.763
Tmem194	10.718
Trim66	10.676
Gm6169	10.6714
Pld3	10.5819
Amz2	10.5553
Cpeb2	10.5464
NA	10.5243
Islr2	10.5089
Dusp18	10.5013
Epha7	10.4912
Sestd1	10.4844
Lats2	10.4746
Mapk8	10.4721
Rgp1	10.4667
Tspan18	10.4491
Apba1	10.4386
Dusp1	10.4382
Arxes1	10.4258
Cyth3	10.4228
Fam171a1	10.4176
Dffa	10.377
Hectd2	10.3582
Hipk3	10.3402
Med26	10.332
Gm5806	10.3186
Elovl4	10.3172
Ifrd2	10.3136
Prdm11	10.2925
Slc2a3	10.2676
Ep300	10.2634
Dnmt3a	10.2633
Pkn2	10.2578
Ccser1	10.2496
Rhoq	10.2489
Tspan9	10.2287
Jazf1	10.2167
Pced1b	10.2106
Tusc2	10.2006
Bckdha	10.1951
Slc29a2	10.1859
Dnajc27	10.1752
Rara	10.1602
Prps1	10.1493
Cxcl12	10.1271
Cbfa2t3	10.1265
NA	10.1092
1500011B03Rik	10.0991
Ado	10.0767
Klhl21	10.0659
Sec61a1	10.0512
Oxct1	10.0264
Ifngr2	10.0176
Trim65	10.0164
Sacm1l	10.0057
Entpd6	10.0041
Naif1	9.99299
Klhl28	9.99079
Fstl1	9.97608
Pou2f1	9.97504
Scyl2	9.96949
Hmga1-rs1	9.95758
Spsb1	9.95157
Zbtb5	9.93839
Rgs8	9.93248
Rnf6	9.9257
Fam129b	9.92318
NA	9.9224
Slc25a16	9.90524
Necab3	9.85685
Casp9	9.85503
Cmpk1	9.8459
Lmbr1l	9.8346
Nrp2	9.83392
Cdc42se2	9.82308
Srm	9.80934
Spry4	9.80668
Tmem158	9.78793
Mll2	9.76339
Sdcbp	9.74194
Pskh1	9.74097
Slc38a7	9.73347
NA	9.73041
Bet1l	9.72523
Serp1	9.71926
Yeats4	9.71356
NA	9.71241
Bysl	9.70456
Mmp24	9.69602
Mylip	9.68012
Cdk5r1	9.67836
Slc7a5	9.66748
Usp2	9.66739
Kit	9.66263
Prtg	9.66257
Pbx3	9.63366
Pdcd6	9.63014
Ext2	9.62066
Cbx6	9.62056
Unc119b	9.61143
Acot2	9.58131
1700037H04Rik	9.58081
Grn	9.5695
Fscn1	9.56606
Man2a1	9.5613
Cdc34	9.55178
Pbx2	9.54892
Pcdhac1	9.54045
Arf3	9.52336
Slc9a9	9.49671
Oraov1	9.47265
AU040320	9.46065
Ajap1	9.45021
Tbcel	9.44298
E2f3	9.42493
Tbc1d8	9.42166
Kifap3	9.38948
Tceal6	9.37464
Ankrd49	9.34337
Adamts20	9.3423
Cnrip1	9.33457
Cib2	9.32965
Tnrc6b	9.29965
Nufip2	9.29791
Nr4a1	9.28251
Hes1	9.27177
Mlxip	9.2605
Thrsp	9.25878
Smarcad1	9.25665
Hs1bp3	9.24755
Tnfrsf21	9.24729
Rapgefl1	9.24309
Cflar	9.23785
Zfp281	9.23255
Srf	9.23042
Akt2	9.22982
Ubtd1	9.22401
Tmem104	9.20787
Shank1	9.19613
Ptgfrn	9.1604
Proser1	9.1492
Galnt10	9.14569
Grm2	9.13864
Rims4	9.11616
Ncs1	9.10526
Trappc1	9.09906
Samd10	9.07415
Xkr6	9.05517
Asap1	9.05284
Fbxo10	9.04587
Dynlt1-ps1	9.03356
Prpf38a	9.02847
Gpm6a	9.01119
Pik3cb	8.99615
Mbtps2	8.98993
Lphn1	8.98746
Rasd2	8.94533
Plxdc1	8.94408
Rcor1	8.93512
Ptpn1	8.932
Tfdp2	8.91725
Nab1	8.90249
Atic	8.90197
Dr1	8.89082
Snapc2	8.88875
Cdk7	8.8867
Rnf19a	8.88562
Cacnb1	8.88393
Syngr3	8.87793
Clec2l	8.87664
Pak4	8.87484
Mrpl53	8.87479
41707	8.87264
Mapk8ip2	8.86225
Cops7b	8.85259
Pdgfb	8.82503
Mkrn2	8.80181
Itpkb	8.78999
Wdr92	8.78327
Ing2	8.76492
Arrdc3	8.74893
Gpr3	8.74773
Arih1	8.73163
Galnt7	8.72456
Lrrc20	8.71956
Map2k6	8.71542
Mki67ip	8.71146
Pigm	8.71132
Nup188	8.71124
Gpr137b	8.7051
Mb21d2	8.69491
Hps4	8.69088
Arl5b	8.68845
Ulk2	8.68642
Lrp12	8.68297
Gm7353	8.67956
Ubl3	8.67783
Mfsd12	8.67772
Chac1	8.67577
Zdhhc8	8.65545
Zfp593	8.6549
NA	8.65239
Mier2	8.64693
NA	8.64105
Rbm26	8.64028
Sox12	8.63731
Irf2	8.63334
Lrp11	8.62322
NA	8.59833
Wdr55	8.5977
Zfp608	8.58372
Map4k3	8.57652
Fam163b	8.56762
Iqsec2	8.56142
Mvd	8.55555
Gadd45b	8.5464
Sike1	8.53947
Ttbk1	8.53127
Ky	8.5225
Mxd4	8.5169
Daam1	8.5116
Gid4	8.50885
Fgfr1	8.50801
Bzw2	8.50799
Slc6a8	8.49155
Rpl7l1	8.48636
Xrcc6	8.47718
Tmem206	8.47577
Pde10a	8.46837
Med13l	8.46263
Myo1e	8.46192
Fam160b2	8.46123
Mtmr4	8.44748
Scn2b	8.43904
Hnrnpf	8.4367
Myadm	8.43563
Hcn3	8.41199
Synj2bp	8.40858
1110037F02Rik	8.40668
Blzf1	8.40364
Psma3	8.39928
Ube2a	8.38606
Ube2s	8.37721
NA	8.37296
NA	8.36483
Acvr1b	8.36159
NA	8.35848
NA	8.34576
NA	8.34257
Ldoc1l	8.33753
Drg2	8.32946
Desi2	8.31211
Hadha	8.31198
Dgat2	8.31139
Tmco1	8.30038
Spryd4	8.3
AI846148	8.28855
Cecr2	8.27954
Wnt10a	8.2679
Stk32b	8.25827
Ybx3	8.25067
Abhd13	8.24725
Tle1	8.2443
Gna12	8.22412
Ccdc127	8.2184
Slc25a51	8.20539
Rbms2	8.20388
Ttl	8.18751
Txndc17	8.17639
Snx4	8.17423
Cep110	8.17245
Ppm1d	8.14541
Vps37c	8.13912
Trp53inp2	8.11765
Atg7	8.11734
C77080	8.11085
Socs5	8.083
Kcnip2	8.08028
Tmem184b	8.07701
Zfp597	8.0633
Parp1	8.05728
Atg9a	8.05612
Lonrf2	8.0558
1110008J03Rik	8.05123
Mecp2	8.04877
Zc3h3	8.04145
Homer1	8.02672
Hdhd2	8.01731
NA	8.01298
Txnl4b	8.01018
Taf6	8.00711
Vangl2	8.00069
Dnajc5	8.00014
Ascl1	7.99379
Atxn1l	7.98219
Tmem240	7.97377
Hiat1	7.94974
Stom	7.94876
Stt3a	7.94501
Blmh	7.94289
Scrt1	7.93496
Cntnap1	7.92726
Ptbp2	7.92706
Gtpbp1	7.92042
Tomm34	7.9043
Fam179b	7.90333
Cinp	7.90075
Trim41	7.89089
H6pd	7.8904
Csf2ra	7.88121
Camta2	7.88071
Pcdh20	7.87984
Atg5	7.86816
Tmppe	7.86302
Myo1d	7.85115
Paip1	7.8505
NA	7.84905
Dennd4a	7.84453
Tob2	7.83686
Sbno1	7.82801
Ctbp1	7.80681
Pip5k1b	7.80649
Fxr2	7.80583
Pacrgl	7.79231
NA	7.792
Plekhm1	7.78902
Jrk	7.78276
Phf2	7.76849
Ptp4a1	7.76706
Rpl22	7.76448
NA	7.76372
Pik3ip1	7.75772
Adra2a	7.75513
Clcn5	7.7402
Clp1	7.73037
Fam214b	7.72556
Plod3	7.70851
Usp38	7.70535
Itpkc	7.70299
NA	7.7025
Ctdsp2	7.69554
Nanp	7.67251
Acpl2	7.62854
Panx2	7.62094
Dcakd	7.61542
Dennd1b	7.61536
B4galt1	7.61315
Bcl7a	7.61259
Serf2	7.60037
Pcgf3	7.5993
Ccdc6	7.59837
Fndc5	7.59381
Ago1	7.59335
Glt1d1	7.59159
Golga7	7.59142
Pea15a	7.58113
Kif21b	7.57797
Tgfbr3	7.57775
Stx1a	7.57442
Trib1	7.54927
Rsad1	7.54924
NA	7.54898
Gatsl2	7.54854
Abhd10	7.54763
Stard13	7.5385
Mtap	7.53805
Pgrmc2	7.53733
Sort1	7.53717
Klf13	7.53652
Banf1	7.5349
Pik3c2a	7.53437
Sema6b	7.53005
Zbtb39	7.52974
Wipi1	7.52915
Pacs2	7.52907
Ufm1	7.5248
Ntn3	7.52225
Tollip	7.52104
Mboat2	7.51899
Rras	7.51571
Fbxo31	7.50958
Actr1a	7.49614
Zfp282	7.49088
NA	7.48696
Rap2b	7.48591
E430018J23Rik	7.48384
Slc36a1	7.48264
Mrm1	7.47964
Wdr5	7.47716
Robo1	7.47401
Brwd3	7.47377
Pim2	7.47163
Mark2	7.47036
Ell2	7.46443
Creld1	7.46266
Csk	7.46251
Dhfr	7.45907
Ctsl	7.4522
2810408M09Rik	7.44847
1600014C10Rik	7.44625
Slc44a1	7.43955
Zscan22	7.43748
Pdk3	7.42947
Fam136a	7.42838
Thra	7.42643
NA	7.42249
Kat6b	7.42086
Tmem2	7.4175
Ncor1	7.41708
Ern1	7.41111
Glrx5	7.40659
Jakmip1	7.40161
Utrn	7.40077
Rabl3	7.3923
Adcy1	7.38877
Arl6ip5	7.38575
Scn1b	7.38168
Prr12	7.37892
Sft2d3	7.36619
Cxcr5	7.36015
Maea	7.35594
Tmem231	7.35426
NA	7.35357
Rap1a	7.33026
Xxylt1	7.3077
Ubac1	7.30141
Phf13	7.29285
Pptc7	7.29021
Tmem48	7.28212
Wasf2	7.28048
Fam118a	7.27874
Ube2e2	7.27823
Gmcl1	7.26611
Gdap2	7.26308
Txlna	7.26245
Trdmt1	7.26208
Gadd45a	7.26047
Pxmp4	7.25076
Dbc1	7.24711
Gigyf1	7.23869
Thap11	7.23791
Dbt	7.23772
l7Rn6	7.2359
Ror1	7.23347
Nbl1	7.23238
Kif3b	7.22799
Smug1	7.22561
Pitpnm3	7.22183
Cenpw	7.22033
Mtmr12	7.21962
E2f6	7.21385
BC052040	7.20945
Rtf1	7.20412
Ccdc47	7.20404
Spcs2	7.19753
Spred2	7.19485
Pgpep1	7.19378
Smarca5	7.17194
Lamc1	7.1717
Fam76a	7.1704
Cwc25	7.16639
2310047M10Rik	7.16136
Cmc2	7.1613
Rb1cc1	7.15922
Prkar2a	7.15774
Nup160	7.1548
Sp1	7.1541
Rnf187	7.14542
Nlrx1	7.14268
Sdk2	7.14136
Gpd1l	7.13711
Grpel2	7.13468
Shank3	7.13258
Epc2	7.13258
41706	7.12694
Mark3	7.10373
Itpr1	7.09183
Zdhhc3	7.08991
Skil	7.08969
Cplx1	7.08709
Manbal	7.08655
Elk1	7.08613
NA	7.07014
Stc2	7.06698
Pygo2	7.06694
Pdp2	7.06087
Pigl	7.04922
Cnksr2	7.04738
Grik4	7.04667
Elfn2	7.04528
Ercc3	7.04334
Paqr9	7.03344
Syn2	7.02532
Mpp2	7.02471
NA	7.00925
Trabd	6.98854
Cux1	6.98723
Bri3bp	6.98581
Rab2a	6.98292
Arhgef7	6.98043
Prdx2	6.97871
Osbpl11	6.97772
Ankrd13a	6.9709
Lman2	6.96849
Cdk5r2	6.96291
Mapkapk2	6.96175
Sh3pxd2a	6.95853
Rbm15b	6.95805
Gins4	6.95342
Prrt2	6.95288
Ube2k	6.94702
Coil	6.94582
Lysmd1	6.94515
Npnt	6.94095
Mtmr7	6.94033
Ypel1	6.92878
Nek3	6.91786
Rab15	6.91312
Med12l	6.9129
E130309D02Rik	6.91078
Pik3r1	6.90706
Stim1	6.90569
Gna11	6.90421
Zfp385b	6.8946
NA	6.89078
Atp2a2	6.88907
Rab18	6.88774
Rnf11	6.88313
Zdhhc24	6.88057
Ets2	6.87127
Tspan5	6.86581
Creb3l2	6.86199
Ntrk3	6.85846
Slc43a2	6.856
Tln1	6.85293
Fbxl14	6.85125
Zfp518a	6.83786
Golga7b	6.83645
Arl8a	6.83536
Smim13	6.82175
Bcl2l2	6.8214
Cdh11	6.82015
Akr1b3	6.81713
Sptssa	6.81504
Jdp2	6.81096
Ap5m1	6.81035
Zbtb37	6.80918
Atp1a1	6.8069
Zfp9	6.80186
Crtc3	6.79862
Grlf1	6.79749
NA	6.78947
Cox15	6.78801
Pard6a	6.78646
Pfdn2	6.78456
Emp2	6.78419
Cnot6l	6.77834
Ube3b	6.77659
E2f4	6.7741
Ppp2r5c	6.75763
Tbc1d20	6.75638
Atf7ip	6.75565
Tenm2	6.75303
Rras2	6.74621
Atp9a	6.73642
Usp32	6.72844
Nap1l1	6.72727
Lrch4	6.72529
Ddx3x	6.71656
Bcl7c	6.7094
Lbh	6.70891
Angel1	6.70694
Tab1	6.70368
Med14	6.70057
Larp1	6.70036
Dzip1	6.69564
Dlx2	6.69418
Zxdb	6.68791
Mocs1	6.68542
Ppp1r14b	6.68258
Abcb9	6.68243
Soga1	6.68097
Nkrf	6.67883
Plekhd1	6.67622
Wdr45b	6.67168
Abcg1	6.66998
Rtn4r	6.6699
Palm	6.6675
Efnb1	6.66605
Pgf	6.66568
Apba2	6.65033
Ift88	6.64786
Tdrd3	6.64681
Arl4d	6.64505
Calm3	6.64287
Arid5b	6.63892
Dnajb12	6.63582
Zbtb8os	6.6234
Tmc7	6.62201
Peli1	6.61714
Lrrn3	6.61394
Dot1l	6.61082
Eif4e2	6.60788
Map3k10	6.60565
Necap1	6.60025
Ppard	6.59663
Krt222	6.59543
Cd81	6.59286
Dcaf7	6.5912
Cacna2d3	6.58207
Ccdc50	6.57924
Fam195a	6.56503
Stk24	6.56432
Gpr161	6.56208
Mxi1	6.56027
NA	6.55564
Casp2	6.54969
Fam117a	6.54921
Atp6v1b2	6.5491
Smad7	6.54783
Stard3nl	6.5433
Igfbp3	6.53429
Gopc	6.53366
Smarcd1	6.53364
Slc36a4	6.53199
Pnpo	6.53171
Rnf115	6.52584
Pvrl1	6.52442
Tbc1d13	6.52146
Prmt6	6.52107
Zfp532	6.52059
Zbtb7a	6.51232
Spen	6.50027
Snap29	6.49887
Tmem141	6.49883
Nkap	6.49409
Rab11fip5	6.49101
Usb1	6.48251
Ppp2r2c	6.481
Chic2	6.47267
Nacc1	6.46786
Gpc1	6.46627
Npc2	6.46265
Rwdd4a	6.46012
Crebrf	6.45839
Mex3c	6.45193
Dynlt1c	6.44081
Bpgm	6.43033
Kdm5c	6.42732
Dagla	6.42089
Hnrnpul1	6.41877
Map1lc3b	6.41801
Dennd6a	6.4126
Pappa	6.41132
NA	6.40941
Lsm14a	6.40393
Ankrd63	6.39777
1110058L19Rik	6.39695
Rilpl2	6.3922
Gys1	6.3837
Patl1	6.38169
Fcho2	6.37787
NA	6.37445
Camk2n1	6.37308
Abca5	6.37206
Mxd1	6.37065
Nyap2	6.36527
Runx2	6.35989
Rasgrp1	6.35438
Cnn3	6.35244
Fat4	6.35056
Dip2a	6.34507
Dact3	6.34279
Slc37a3	6.33746
Efcab14	6.33424
Rdh11	6.33265
Kcns3	6.33044
Sec23a	6.33006
Nudt11	6.32759
Ska2	6.3216
NA	6.31908
1810055G02Rik	6.31751
Prmt7	6.315
Gas2l3	6.30776
Stradb	6.30636
Zfp236	6.30577
Lipa	6.30135
Sel1l3	6.29822
Myrip	6.29726
Mtf2	6.29289
Fam43b	6.29244
Nucb1	6.29038
Prrg3	6.28696
Herpud2	6.28519
Tmem88	6.28387
Imp3	6.28193
Ppp4c	6.28147
Ccdc115	6.27871
Fem1a	6.27793
Spag7	6.27748
Hsd17b7	6.27355
Emb	6.27108
Fam102a	6.2699
Fem1b	6.26905
Cdh9	6.26768
Pdzd2	6.26108
Fam69b	6.25226
Efhd2	6.25025
Bhlhe40	6.24681
Gm6741	6.24678
Nhlrc2	6.24522
Topors	6.24483
Cct5	6.24381
Cdkn2aipnl	6.24295
Mllt1	6.24231
Rpusd3	6.24213
Ing5	6.23624
Tab2	6.23406
1110032A03Rik	6.23283
Tcf4	6.23025
Cdk16	6.22651
Dtx1	6.22344
Enthd2	6.21806
Hspa4	6.21653
Rpl37a	6.21477
Twistnb	6.20923
Ddi2	6.20897
Coa5	6.20896
Shc1	6.20503
E2f5	6.202
Trpc5	6.1963
Tmem86a	6.19423
NA	6.18867
Klhdc10	6.18637
2410004B18Rik	6.17609
Ckap4	6.17165
Epor	6.17154
Zfp316	6.16774
Rnf34	6.16733
Tnks2	6.16608
Tmem150a	6.16523
Chd1	6.16353
Ppp6r3	6.16307
Coq10b	6.15991
Ankrd44	6.15768
NA	6.15286
Rpl24	6.14951
Ing1	6.14644
Zmiz1	6.1301
Ube2r2	6.12952
NA	6.12819
1810013L24Rik	6.12315
Pde12	6.12053
Akirin1	6.11939
Cyb561	6.11915
Sec14l2	6.11886
A830080D01Rik	6.11817
Arid4a	6.11676
Rasl11b	6.11462
Tbc1d9b	6.11338
Specc1l	6.11183
Nefh	6.10972
NA	6.10585
Prune	6.10346
Ppp6r1	6.10131
Ero1lb	6.10009
Syt13	6.09982
Agpat3	6.09915
Slc35f4	6.09855
Cbx4	6.09782
Nxpe3	6.09755
St3gal5	6.09336
Arpc5	6.09333
Ubn1	6.09111
Nphp4	6.09048
Dcp1a	6.08905
Wbp1	6.08844
H2afx	6.08762
Cplx3	6.0839
Galnt18	6.08374
Nubp1	6.08368
Vps35	6.08341
Nptx2	6.08245
Klhl23	6.07817
Gm6736	6.07766
Fgd4	6.07236
Ostm1	6.06997
Galnt9	6.06588
4930453N24Rik	6.06271
Snx30	6.05717
Mcrs1	6.0568
Ttyh3	6.05489
St6galnac4	6.05215
Hadh	6.04432
Rexo1	6.03295
1810026J23Rik	6.03046
Rtn4rl1	6.02845
Dnajc10	6.02554
Slc39a1	6.0255
Fntb	6.02053
NA	6.01987
Ppm1h	6.01964
Zdhhc18	6.01567
Kif1b	5.99666
NA	5.98703
Tanc1	5.98684
Mtfp1	5.98673
Msl1	5.98582
Sfmbt1	5.98484
Cdkn2aip	5.9838
Arc	5.97667
Polr3d	5.97018
Cxxc5	5.96786
Zfp26	5.96441
Macf1	5.96422
Ctxn1	5.96327
Sertad3	5.95651
Cd99l2	5.95614
Cfl2	5.95393
Wdr59	5.95048
Cds2	5.94866
Tada2b	5.94626
Tmem38b	5.94439
Ankfy1	5.92901
Fam84b	5.92795
Ccni	5.92519
Lnx2	5.92278
Krcc1	5.91837
Lasp1	5.91714
Rfxap	5.91597
Nubp2	5.91365
Ptpla	5.91359
Ankrd34a	5.9122
Hnrnpa0	5.91036
Cacfd1	5.90845
Nedd4l	5.90767
NA	5.90548
2810004N23Rik	5.89605
Grk6	5.89218
Junb	5.88794
Lrrc28	5.88519
Erc1	5.87441
Tubg2	5.8741
Stk16	5.87237
Nop16	5.86648
Dolk	5.86202
Ccdc74a	5.85948
Snx15	5.85454
Amot	5.85119
Neurod6	5.84468
Il16	5.83745
1700025G04Rik	5.83503
Zdhhc21	5.83142
Gemin5	5.82905
Sema4b	5.82353
Coa4	5.82168
Gng4	5.8209
Thumpd1	5.81982
Rpia	5.81369
Prickle1	5.81108
Pdpr	5.80718
Armc9	5.80574
Morn4	5.80237
NA	5.80089
Rnf149	5.80039
Uxs1	5.79981
Kcnk10	5.79542
Azin1	5.79326
Atg12	5.79108
Trim37	5.78718
Shroom4	5.78531
NA	5.78427
Kctd5	5.77167
Mrpl34	5.77127
Mov10	5.77047
Bcl9	5.7703
Golga3	5.76416
Slc29a4	5.76401
NA	5.7616
Atn1	5.76093
Plxna1	5.75841
Ap1ar	5.75734
Btbd2	5.75695
Papd7	5.75591
Zfp346	5.75347
Ppif	5.75338
Sap30bp	5.75232
3110082I17Rik	5.74285
Ikzf2	5.74232
Paxip1	5.74187
NA	5.7391
Kctd13	5.73852
Ints5	5.73453
Smcr8	5.72907
Arhgef4	5.72839
Mdc1	5.72822
AI606181	5.72264
Snx27	5.72145
Il17d	5.71655
Mllt6	5.71536
Rundc3b	5.71458
Ehd3	5.71261
Rcan1	5.71207
Stam2	5.70811
Pno1	5.70603
Tor1aip2	5.69859
Zfp451	5.69008
Nploc4	5.68929
Rraga	5.6864
Atl1	5.6852
H3f3a	5.68476
Zfp410	5.68353
Tbc1d22b	5.68132
Cers2	5.67975
Pom121	5.67775
Rnf39	5.67566
Ccnjl	5.67446
Tex2	5.67041
Timm22	5.66612
Zfp830	5.66355
Adrbk1	5.66219
Txndc12	5.65343
Gsk3b	5.6525
Dennd2a	5.65174
Inip	5.65038
Rabl6	5.64876
Rcc2	5.64837
Lancl2	5.6458
Spast	5.64485
Ehd1	5.63738
Sncb	5.63626
Fbrs	5.63305
Ero1l	5.62854
NA	5.62605
Tspan3	5.61845
Cnih2	5.61399
Kcnq4	5.61302
Zfp697	5.61127
Ube2d2a	5.61087
Sh3bp5	5.60965
Irgq	5.60912
Nrp1	5.60183
Dgkd	5.59981
Tmem117	5.59625
Atxn7l3b	5.59238
Arfgef2	5.59153
Cit	5.59143
NA	5.59107
Erp44	5.58172
Mcm2	5.58131
Smg7	5.57837
Flot1	5.57826
Usp21	5.57785
Slit1	5.57495
Zbtb41	5.57472
Zc3h10	5.57245
A330050F15Rik	5.5697
Golgb1	5.56406
1700017B05Rik	5.56296
Ireb2	5.55963
Cdkl1	5.55522
Tmod3	5.55289
Aprt	5.55283
Rasd1	5.54834
H2-DMa	5.54697
Slc12a9	5.54556
Esrra	5.54398
Nolc1	5.54356
Birc6	5.54309
Fut11	5.54283
Creb1	5.5424
Dusp5	5.54112
Ifitm10	5.54097
Klf6	5.53873
Setd7	5.53738
NA	5.53567
Zfp941	5.53458
Fam5b	5.53411
Rab11b	5.52682
Zfp706	5.52676
Myo7a	5.52668
Celsr3	5.52261
Ccdc91	5.52109
Efcab2	5.51734
Vkorc1l1	5.51445
Slc44a2	5.51438
Ddx41	5.50838
Orc2	5.50802
Arrdc4	5.49859
Cacng7	5.49695
Mrpl47	5.48647
Rspry1	5.4862
Bicd1	5.48579
Taf12	5.48571
Cdk2ap2	5.48368
Eif2b1	5.4773
Smcr7l	5.47545
Zbed3	5.4754
Selrc1	5.47472
Srsf12	5.47392
Fam174b	5.47378
Pfkfb4	5.47355
Cpne5	5.47187
Zfhx2	5.47159
Zfp292	5.46826
Synpr	5.46566
Yod1	5.46219
Zer1	5.46195
Smurf2	5.46092
Zfp473	5.4583
Oxa1l	5.45497
Rqcd1	5.45446
Fam196a	5.45362
Map6d1	5.45351
Ak2	5.44827
Gpt2	5.44647
Baz2a	5.44152
Arl10	5.43917
Ift20	5.43776
Dnajb11	5.43733
Atad1	5.43676
Mars2	5.43119
Bmp2k	5.43091
Nhlrc1	5.42953
Lamp5	5.42643
Adamts15	5.42156
Zfp369	5.42109
Dhrs1	5.42097
Adcy5	5.41871
Scfd2	5.41369
Tspan14	5.41125
Ssr2	5.40793
Slc25a33	5.4078
Tmem56	5.40305
Tmem218	5.40179
Nphp3	5.40034
Akap10	5.39925
Galnt2	5.39655
Gga2	5.39569
Kalrn	5.39413
Fam184b	5.39355
Rhebl1	5.39348
Extl3	5.39248
Prr3	5.39039
Tagln3	5.38805
Cx3cl1	5.38677
Ap1m1	5.38157
Naa40	5.38053
Prdx3	5.38011
Gpr37	5.37315
Rab1b	5.37093
Vamp1	5.37089
Trim9	5.36952
Srek1ip1	5.36761
Tceb3	5.36346
Mmp17	5.36157
C1ql3	5.35973
Rnf5	5.35699
1110034G24Rik	5.35681
Bend4	5.35198
Soat1	5.35008
Prrt4	5.3481
Antxr2	5.34792
Eefsec	5.3475
Cacnb3	5.34541
Mvb12b	5.34185
Bcl2l13	5.34152
Setbp1	5.34101
Sppl3	5.34049
Msi1	5.34041
Tspan5	5.34018
NA	5.33813
Lrrc73	5.32292
Ormdl3	5.32079
Asb3	5.31856
Fry	5.31487
NA	5.31277
Dtnbp1	5.30366
Cep104	5.3013
Ddx19b	5.29993
Chrnb2	5.29759
Neurl1a	5.29688
Polr3g	5.29464
Dnajc16	5.29326
NA	5.28998
Mcph1	5.28997
Hey2	5.28739
Klf16	5.2864
Gm14698	5.28627
Tub	5.28574
Slc7a1	5.28557
Gxylt1	5.28464
Hbegf	5.28461
Abl2	5.28269
Zfp960	5.28082
Emc1	5.27625
Ext1	5.27339
Supt6	5.26515
Mpped2	5.26478
St8sia6	5.2636
Ap3s2	5.26216
Tmem66	5.26137
C2cd4b	5.26074
Lypla2	5.25914
Ptp4a3	5.25509
Tcerg1l	5.25131
Epha5	5.25057
Ampd3	5.24439
B4galt2	5.24402
Snrk	5.2429
Qk	5.24279
Tmem164	5.23542
Abcf1	5.23454
NA	5.23417
Klf11	5.22961
Rgs16	5.22893
Gnpda1	5.22879
Cln5	5.22659
Elmo2	5.22513
Srprb	5.22302
NA	5.22208
Trappc10	5.21368
NA	5.21203
Fundc1	5.21079
Gal3st3	5.21044
Sh3bgrl2	5.20973
Mettl6	5.20965
Nudt4	5.20723
Txndc11	5.20444
Pex14	5.20286
Crls1	5.20156
Rnpepl1	5.20075
Fmnl1	5.19587
Exosc4	5.19148
NA	5.19085
Snx5	5.19043
Neurod2	5.18861
Abhd17b	5.1868
Fgf5	5.18622
Sik1	5.1848
Bach1	5.18245
1700030J22Rik	5.1822
Cep97	5.18157
Tet2	5.17864
Hspa13	5.17633
Gm10010	5.17308
Nol12	5.17024
Phf21a	5.16896
Ppp5c	5.15334
Man1c1	5.15189
Bcl9l	5.14972
Rnf7	5.14901
Celsr2	5.14751
Anapc15	5.14366
Gpn2	5.14359
Lysmd3	5.13731
Kdelr2	5.13497
Pygb	5.13359
Tyk2	5.13071
Tacc1	5.12888
Zfp148	5.1277
Ubac2	5.12306
Foxo1	5.12247
Elovl5	5.11624
Parn	5.11592
Tmem29	5.11518
Hipk1	5.11398
Cdpf1	5.11361
Bin3	5.11027
Gm9776	5.10958
Rhbdd2	5.10313
Slc45a4	5.10177
Raver1	5.10122
Qars	5.10081
Siae	5.10003
Elfn1	5.0988
Raver2	5.09572
Ctdspl	5.09542
Sdr39u1	5.09465
Adat1	5.09253
Cystm1	5.08857
Rfx3	5.0882
Ano3	5.08744
Mllt3	5.08467
Got2	5.08437
Pcyox1l	5.08213
Cd151	5.07867
Eya1	5.07866
Ppp6c	5.07799
Lrrc8b	5.07572
Myo5a	5.07255
Surf6	5.06523
Fndc4	5.06261
Jph4	5.06162
Rhog	5.05295
Camk2g	5.05236
Zbtb9	5.05084
Sumf1	5.05084
Ube2f	5.04842
Crtac1	5.04825
Urb1	5.04669
Tbccd1	5.04623
Igsf21	5.04475
Yap1	5.04465
Tmem169	5.03705
Nsd1	5.03296
Inpp5a	5.03258
NA	5.03143
Cdyl2	5.029
Fhl2	5.02585
Fem1c	5.02211
Pde4a	5.02176
Zmynd19	5.01516
Tmem64	5.01395
Dlgap3	5.01393
Agk	5.01341
Rpl35	5.01304
Wdr61	5.01238
Emc6	5.00449
Cpeb4	5.00309
Nell2	5.00256
Arl2bp	5.00203
Adam12	5.00126
Ppp1r12b	4.995
Camk2n2	4.99314
Accs	4.99277
Pip4k2b	4.99095
Acat2	4.989
NA	4.98709
Itm2c	4.9852
Foxk2	4.98467
Nptxr	4.98379
Serinc5	4.97836
NA	4.97823
Lrrc3	4.97796
Mkl2	4.97598
Hcfc2	4.97495
Kdm5b	4.97351
Rnf182	4.97108
Apip	4.9705
NA	4.96851
Pdk2	4.96798
Pik3c2b	4.96418
NA	4.96416
Anapc13	4.96273
Mgat3	4.96068
Homer2	4.95978
Med28	4.95932
Fam96a	4.95791
Cry2	4.95735
Rictor	4.95303
Slit3	4.94816
Celf1	4.94333
Timm17b	4.94026
Lnpep	4.93951
Gcsh	4.93616
9230110C19Rik	4.93502
Atp5g1	4.93169
Lrrc40	4.93159
Ccnh	4.92969
Capn5	4.92513
Med10	4.92398
Rars2	4.92381
Tmem254a	4.9233
Foxp1	4.92156
Znrf1	4.91633
Cdk4	4.91363
Fam35a	4.91297
Mfsd9	4.91182
Ube2z	4.91037
Msc	4.90898
Gpbp1l1	4.90828
Gap43	4.908
Jph1	4.90357
Stx1b	4.90194
Exoc6	4.90155
Hn1	4.90096
Gnpnat1	4.90025
Ccdc28b	4.89448
Nos1ap	4.89392
Gpd1	4.88683
Crot	4.88526
Relt	4.88334
Rab11fip4	4.87966
C78339	4.87893
Rsu1	4.87801
Ap3s1	4.87773
Spryd3	4.87187
Dut	4.87042
Rin1	4.87037
Rhot2	4.86816
Arf5	4.86686
Lynx1	4.86393
Pias1	4.86069
Vhl	4.85926
Creld2	4.85911
NA	4.8588
Tldc1	4.85346
NA	4.84841
Stmn2	4.84831
NA	4.8452
Cdk19	4.84083
Tmem248	4.84041
Polr1d	4.83583
Igfbp4	4.83444
Actn4	4.83406
Cep68	4.83265
Agpat5	4.83225
Socs4	4.83046
Rpusd1	4.82963
Rtfdc1	4.82474
Pcbp4	4.82337
Rap2c	4.82277
Fam20a	4.81895
Gaa	4.81796
Zbtb18	4.8122
Egln1	4.80981
Ppapdc1b	4.80956
Arl13b	4.80734
D17Wsu104e	4.80345
Lmnb2	4.7918
Tvp23b	4.79135
B630019K06Rik	4.79021
Swsap1	4.78833
D15Ertd621e	4.78626
Htatip2	4.78418
NA	4.7837
Ptpn4	4.78256
Tmtc1	4.77963
Rab27a	4.77615
Stard5	4.77603
Insig1	4.77383
Khnyn	4.7729
Wsb2	4.77106
Tspyl3	4.76962
Cabp7	4.7695
Chd7	4.76916
Gm10094	4.76556
Smim3	4.76536
Mfsd10	4.75944
Pde7b	4.75462
Sft2d1	4.75417
Rock1	4.75098
Epm2a	4.75041
Osgep	4.75021
Gan	4.7501
Isca2	4.75004
Rhob	4.74998
Zfp64	4.74988
Ddx10	4.74782
Cbl	4.7462
Higd2a	4.74518
Lrrc58	4.74298
Rab30	4.7418
Arid1a	4.74052
Csnk2a1	4.73966
Med14	4.73864
Slc4a7	4.738
Col4a2	4.73625
Rasa3	4.73455
Tmem254c	4.7339
Rbm8a	4.73386
Bag4	4.73264
Foxj3	4.7321
Haus2	4.73079
Map3k7	4.7305
AU022252	4.72927
Fkrp	4.72809
Mfsd4	4.7253
Rab9b	4.72445
Prmt8	4.72408
Homer1	4.72379
Acat1	4.72311
Tjp2	4.7223
Cd274	4.71962
Adamts3	4.71901
NA	4.71795
Adc	4.71668
Epb4.9	4.71468
Gabbr1	4.71328
Spryd7	4.71268
Epb4.1l4a	4.70654
Foxk1	4.70501
Cbx5	4.70354
Sv2a	4.69987
Plekhf2	4.69733
Ankrd40	4.69435
Dtx4	4.68939
Limk2	4.68501
Lsm14b	4.6831
Pigx	4.68298
Tmem254b	4.68268
Mtmr6	4.68131
Dbnl	4.68111
Scamp5	4.67852
Ppp1r21	4.6764
Pwwp2a	4.67479
Fabp3	4.67436
Zkscan17	4.67268
Pan2	4.67025
Slc7a8	4.66971
Ctnnbip1	4.66772
Elavl2	4.66724
NA	4.6672
Cisd1	4.66655
Ube2q1	4.66563
NA	4.66513
Olfm1	4.66204
Ppp1r9a	4.66001
Papss1	4.65959
NA	4.65853
Csrnp1	4.65198
Mtmr10	4.65182
Cerk	4.65086
Mat2b	4.64994
Nop10	4.64376
Gm12166	4.64262
1110038F14Rik	4.64176
Sesn2	4.64125
NA	4.63893
Slc16a1	4.63809
Gfra2	4.63782
Snx17	4.63631
Larp6	4.63621
Stx17	4.63506
Uhrf1bp1l	4.63406
NA	4.63351
Emd	4.63135
Caprin1	4.63
Phyhip	4.62898
Ppp1r3e	4.62836
Csnk1g3	4.62697
Scrn3	4.62195
Otud1	4.62068
Snip1	4.62056
Pdpk1	4.61915
Grasp	4.61755
Pip5k1c	4.61672
Slc25a24	4.61632
Klhl3	4.61344
Abca2	4.60653
Rpn1	4.60588
Caprin1	4.60565
NA	4.60562
Cpsf6	4.60285
AI597479	4.59513
Chmp3	4.59371
Tnfaip8l3	4.58844
Cog3	4.58803
Kat6a	4.58673
Mkrn1	4.57954
Zc2hc1a	4.5742
Ints12	4.57305
Dusp3	4.57121
8430419L09Rik	4.56966
Cnot6	4.56936
Cdr2l	4.56785
Podxl	4.56541
Pdxk	4.56255
Med28	4.56255
Pcdhb7	4.56236
Hey1	4.56184
Nabp1	4.56142
Pbx1	4.56023
Gpam	4.56023
Rps6ka2	4.55898
Specc1	4.5588
Wdr73	4.55541
Asnsd1	4.55484
Msx1	4.55014
Cpd	4.54902
Bap1	4.54695
St3gal1	4.54683
Marveld2	4.54441
Txnl4a	4.54407
Camsap3	4.54336
Iqcc	4.53078
Vps4b	4.52337
Acadsb	4.52308
Mark1	4.52067
Zfp322a	4.5182
Med9	4.51266
Ranbp10	4.51227
Chst15	4.51107
Zfp46	4.50872
Adcy2	4.50795
Prnp	4.50754
Grin2b	4.50627
Lhx2	4.50323
Glis2	4.4969
Epg5	4.49576
Ubqln2	4.49548
Ptpn21	4.49467
Atf6b	4.49357
Exoc8	4.48922
Ap1s1	4.48894
0610007P14Rik	4.48636
Kctd20	4.48524
Map4k4	4.4851
Eif2ak3	4.48409
Gad1	4.48407
Phf12	4.48363
Dpagt1	4.48347
Lpl	4.48272
Hsdl1	4.48206
Cttnbp2nl	4.48093
Trib2	4.47881
Plp2	4.47696
NA	4.47206
Hcfc2	4.47197
Rnf4	4.47163
1110032F04Rik	4.47134
Plbd2	4.47126
Afap1	4.4703
Adnp2	4.46831
Tmem127	4.46738
Dlx5	4.46627
Asxl1	4.46618
Ctnnd2	4.46596
Fbxw4	4.46469
Ubiad1	4.46168
NA	4.4548
Rala	4.45436
Spred1	4.45337
Psd	4.44965
Kif13a	4.44965
Speg	4.44817
NA	4.44688
Dscr3	4.44395
Kpna1	4.44239
Marcksl1	4.44121
Igsf3	4.43934
Arpc2	4.43914
Plxnc1	4.43528
Fam65b	4.42931
Slc32a1	4.42841
Srgap2	4.4273
Zfp704	4.42547
Nap1l5	4.42262
Prss35	4.41819
Orai3	4.41605
Tulp3	4.41598
Slc27a4	4.41556
Lmln	4.41436
Brwd3	4.41269
Sh3pxd2b	4.41061
Neu1	4.41051
Ap2a2	4.41034
Ankrd12	4.40853
Eif2s2	4.40395
Fbxo21	4.40184
Kank4	4.40024
Tlk1	4.39942
Hdlbp	4.39892
Gramd1c	4.39438
Noc4l	4.39126
Cdc42ep2	4.39107
Rab8b	4.38916
Cdh13	4.38832
Mid1ip1	4.38817
Erf	4.38704
Atl2	4.38125
Tgs1	4.38032
Nupl1	4.38019
Per2	4.3741
NA	4.37304
Ubap2l	4.37294
NA	4.37264
Ephx2	4.37192
Srp68	4.37095
Tfam	4.3679
Exosc1	4.36603
Zdhhc6	4.36569
Sos2	4.36547
Mfap1a	4.36519
Jak2	4.36289
Sox4	4.36057
Sbf2	4.35292
Fam126a	4.35258
Nck2	4.3518
Otud7a	4.35119
Ebag9	4.34903
Capn3	4.34822
Igdcc4	4.34618
Fam84a	4.34521
Tbr1	4.34346
Dym	4.3421
Calm2	4.34098
Rcan3	4.33857
Clpb	4.33834
Slc16a13	4.33743
Asph	4.33495
Phf10	4.3341
Abcd1	4.33403
Tmem55b	4.33145
Unk	4.33113
Fibcd1	4.33099
Paqr7	4.32907
Gltp	4.3263
Pdp1	4.32436
Ranbp6	4.32149
Tob1	4.32097
Sh3bp4	4.32016
Pcsk7	4.31829
Sertad2	4.31824
Gab1	4.31619
Syap1	4.31204
Ubr7	4.3102
Mrpl35	4.30915
Irs2	4.30894
Git1	4.30772
Npc1	4.30726
Serpina3n	4.30414
Scube3	4.30258
Brk1	4.30226
Ss18l1	4.30186
Nfat5	4.29929
Oaz1	4.2971
N4bp2l1	4.29446
Ergic1	4.29434
Ednra	4.29412
Uhrf1bp1	4.2907
Timm8a1	4.28645
Xpc	4.28526
Sephs1	4.2842
Prkab2	4.28224
Xpo4	4.27981
Bid	4.27621
Pak2	4.27374
Gipc1	4.27371
Vstm5	4.27255
Ppargc1a	4.27179
Hif1a	4.26887
Jmy	4.26745
Lamp1	4.26736
Mgll	4.26542
Rnf10	4.26513
Grin2d	4.26364
Myt1l	4.26248
Dtx3	4.26245
NA	4.26036
Rnf122	4.25859
Pcdhb17	4.255
Thsd4	4.24896
Phf15	4.24743
Arrdc1	4.24708
Ensa	4.24653
Kdelc2	4.24632
[truncated: 6,973 more rows]

## Sheet: Table S2
300 genes with most reduced AGO2 binding after miR124sp injection
Snip1
Pcdhb7
Dlx5
Eif2ak3
Sertad3
Tmppe
Olfml2b
Gpr176
Kank4
D930015E06Rik
Ppp5c
Otud1
Rb1cc1
Shkbp1
Arc
Mcm2
C2cd4b
Efcab2
Tvp23b
Adamts15
Ano10
Tex261
Insig2
Tbpl1
Exoc6
Ppp1r37
Pappa
Fam96a
Myo7a
Jrk
Ror1
Gpr37
Pom121
Xpc
Cd274
1110032F04Rik
Shank3
Armc9
Foxk1
Tubgcp6
Asxl1
Gpbp1l1
Cdk2ap2
Zbtb9
B630019K06Rik
Agk
Tbccd1
Dscr3
Ago1
Dolk
Dsel
NA
Fam69b
Plekhd1
Ifitm10
Arl4d
Pradc1
Sik1
Ccdc25
Kctd5
Scfd2
Surf6
Prpf38a
Junb
NA
Ergic1
Nck2
Efnb1
Rab27a
Cerk
Gpr161
Ubap2l
Atp5g1
Lrrc73
Dzip1
Nop16
Neu1
Hcfc2
Ube2f
Dym
Acat2
Parn
Homer1
Fos
Rpusd3
2310047M10Rik
Ppm1d
Zmynd19
Coa4
Ube2e2
Celsr2
Arrdc4
Bag5
Ikzf2
Tgs1
Hbegf
Klhl3
Tmem29
Rims3
Fadd
Nr4a1
Per2
Rcan3
Ncor1
Gpt2
Ern1
NA
Gpd1
Lsm14b
Ranbp6
Stk32b
Prmt8
Gpn2
Urb1
Qars
Rpn1
Ednra
Zdhhc6
Lrrc8b
Nmt1
Timm17b
Nlrx1
Polr1d
Fam5b
Lmnb2
Manbal
Kcns3
Pggt1b
Fbrs
Plod3
Ctnnbip1
Otud7a
S100pbp
Prdm10
Vhl
Amer1
Bach1
Plp2
Asnsd1
Tbc1d22b
Ptp4a3
Slit3
A830080D01Rik
Rnf182
Chst15
Dnajb11
Chrnb2
Them4
2810004N23Rik
Dusp3
Gipc1
Pwwp2a
Rala
Anapc13
Rnf6
Irs2
Fam160b1
Trabd
Aldh2
Hsdl1
Ier2
Atf7ip
Fam20a
1810026J23Rik
Med14
Grb10
Cdkn2aipnl
1700017B05Rik
Htatip2
Kcnk10
Zc3h10
NA
Crls1
Plekhh2
Baz2a
Dtnbp1
Fam174b
Stk24
Scrn3
Wscd2
Dhrs1
Tfam
Slc29a4
NA
NA
NA
Thsd4
Ccnjl
Gemin5
Bcr
Tob1
Cog3
Ssr2
Adra2a
Cdh13
Dusp1
Slc16a1
Ccdc28b
Rasl10a
1700030J22Rik
Arid1a
Cdpf1
Relt
Glis2
Pcyox1l
Tmem127
Ap3s1
Exosc1
Hes1
Nsd1
Hivep3
NA
Igsf21
Slc43a2
1810055G02Rik
Rasd1
Nphp4
Ephb2
NA
Vipr1
Ccdc115
Dnajb12
Mtmr7
Abhd17b
Cdk19
Zfp532
B4galt2
Kdelc2
Rpl24
Sox4
Inhbb
Fbxw4
Mafg
Ing4
Abca5
Smim3
Stam2
Prkab2
St6galnac4
Usp12
Flrt3
Aacs
Cdh9
Gap43
Fabp3
Dut
Tub
Arf5
Erp44
Slc25a33
Phyhip
Kdm5c
Ccnh
Tnfaip8l3
Sdcbp
Fam160b2
Atf6b
Tox3
Fhl2
Zc3h3
Caprin1
NA
Ppp1r21
9230110C19Rik
Map3k7
Pmepa1
Cand2
Gal3st3
Lamp5
Pak4
Jdp2
Map6d1
Unk
Ttc1
Stac2
NA
Apba2
Slc44a1
Agpat3
Ubiad1
Dlgap3
Llph
Cx3cl1
St3gal1
Psd
Orc2
Rundc3b
Mettl6
Tmem88
Papd7
Smcr7l
Trib2
NA
Oxsr1
Kctd20
Dennd4b
Kcng1
Dzip1l
Igfbp3
Elavl2

## Sheet: Table S3
300 genes with most reduced AGO2 binding after miR125sp injection
Rnf122
Fam35a
Mat2b
Dbnl
Mid1ip1
Prdm10
NA
Kcnk10
E2f5
Parn
Rnf219
Pappa
Insig2
Tob1
Tmppe
D930015E06Rik
Zfp473
Zdhhc6
1110038F14Rik
Ghdc
Slc27a4
Chd7
Snip1
Them4
Emd
Ephx2
Polr1d
Txndc12
Rngtt
Eya1
Tram1l1
Dlx5
Pggt1b
Rasl10a
Fam96a
Neu1
Fkbp15
Ormdl3
NA
H3f3a
Ano10
Azin1
Marveld2
Anapc15
NA
Sqle
Cdh13
Phf13
Tspan5
Tmem158
Grk6
Eif2s2
Exoc6
Rasd1
Tmem218
Pde12
Galnt7
Ikzf2
Ppp1r21
Prmt8
AI597479
Lzic
Plp2
Stx8
Cog3
Lrrc3
Dtx1
Dolk
Fhl2
Nudt11
Gap43
Cand2
Taf6
Ostm1
Inhbb
Fam65b
Cyhr1
Gpt2
Fos
Gm6710
Sox4
Rala
Slc35f4
Fndc4
Tmem248
Usp12
Gipc1
Med14
Nmt1
Snn
Yme1l1
Olfml2b
Arc
1110032F04Rik
N4bp2l1
Tmem29
Fundc1
1700123O20Rik
Phlpp1
Kctd20
Efnb1
Stam2
Fam5b
Otud7a
Zfp292
Cerk
Tmco1
Sh2b2
Pgf
Mtmr12
Neurod6
Hcfc2
Slit3
Get4
Fut11
Wdr5
Dlx2
Jmy
Cdh2
Kdm5c
Rpn1
Znf512b
Ttc9b
Coil
Dusp3
Agk
Tle1
Acadsb
Nck2
Grin2b
Vstm5
Kcns3
Dut
Rnf6
Inpp5a
Pan2
Tnfaip8l3
Prdx3
Prnp
Ankrd44
Pcsk7
Rnf10
Plxdc1
Crls1
Ccdc47
Mrpl48
Cdpf1
Aacs
Gab1
Surf6
Tex261
Gm6741
Cep68
Llph
Ak2
Fibcd1
Lrp11
Foxo1
Nol12
Ppp2r5c
Stt3a
Setmar
D17Wsu104e
Smug1
Epha3
Gnpda1
Ergic1
Ecd
Mgll
Rnf149
Cabp7
Rfx3
Tmem127
Ext1
Dzip1
Phf10
Nell2
Rnf34
Fadd
Rin1
Nufip2
Phf15
Fam214b
Junb
Sumf1
Ern1
Wsb2
Hspa4
Rock1
NA
Asnsd1
Jak2
Scn3b
Robo1
Trappc10
Ago1
Adrb1
Nkrf
Pdhx
Crtac1
Timm17b
Mtmr6
Vhl
Raver2
Gaa
Dennd2a
Kdm5b
Paqr7
1810026J23Rik
Zbtb9
Rab27a
Lrrn3
Casp2
Rcan1
Cflar
Celsr2
Rtfdc1
Tanc1
Ankrd12
Slc36a4
Nr4a1
Mafg
Htatip2
Ell2
Ube2z
Ifitm10
Ebag9
Srprb
Atxn3
NA
Eif2ak3
Ranbp6
NA
Tub
Slc39a1
Scrn3
Gpd1
NA
Wdr7
Dbc1
Sel1l3
Ube2q1
Atp2a2
Mettl6
Tvp23b
Tcerg1l
Pex14
Plxnc1
Trpc5
Papd7
Klhl2
Epm2a
Abhd17b
Med9
Pik3cb
Ryr1
Wdr73
Eif4e2
Zfp704
Gpr37
Arrdc4
Nsd1
NA
Dpysl3
Rgs14
Dtnbp1
Cpm
Lrch4
Galnt9
8430419L09Rik
Slc43a2
Nxf1
Lemd3
Gltp
Hif1a
Socs5
Wdr92
Topors
Erp44
Creb3l2
Rab11fip5
Cisd1
Limk2
Baz2a
Csnk1g3
Gdi1
NA
B3gnt1
Brk1
2310047M10Rik
Snx27
Ier2
Fem1b
Plekhd1
Mrpl53
Rnf182
Rabl3
Ube2r2
AU040320
0610007P14Rik
